# Supplementary material for: Nuclear medicine imaging modalities to detect incidentalomas and their impact on patient management: a systematic review
Source: J Cancer Res Clin Oncol. 2024 Jul 25;150(7):368. doi: 10.1007/s00432-024-05891-3 (PMC11272692; doi:10.1007/s00432-024-05891-3)
Supplement: Supplementary file 1 — Supplementary file1 (XLSX 9 KB) [file 432_2024_5891_MOESM1_ESM.xlsx]

## Sheet: Sheet1
Row Labels	Sum of N of patients	Sum of N Incidentaloma(s)
Case Report	72	80
Case series	78	34
Population study	3600	115
Prospective	348	39
Retrospective	60786	343
Grand Total	64884	611
Study Snapshot: 92 studies analyzed, predominantly case reports (72). Involving 64,884 patients, 611 incidentalomas were detected (0.9%).
