# Supplementary material for: Nuclear medicine imaging modalities to detect incidentalomas and their impact on patient management: a systematic review
Source: J Cancer Res Clin Oncol. 2024 Jul 25;150(7):368. doi: 10.1007/s00432-024-05891-3 (PMC11272692; doi:10.1007/s00432-024-05891-3)
Supplement: Supplementary file 2 — Supplementary file2 (XLSX 120 KB) [file 432_2024_5891_MOESM2_ESM.xlsx]

## Sheet: Foglio1
Authors and year	N of patients	Sex	Age	Nuclear medicine imaging	Study characteristics	Site(s) of Incidentaloma(s)	Reason	N Incidentaloma(s)	Location	Primitive/mtx	Histology	Time from surgery	Management of incidentaloma(s)	Change in therapeuthic strategy (Yes/No)	If Yes, what?	0.5	SUV
Papadakis et al, 2018	1	F	59	Sestamibi SPECT/TC	Case Report	pulmonary	FU in thyroid cancer	1	Lung	Primitive	Sclerosing pneumocytoma	Before surgery	biopsy	-	-	-	-
Tiktinsky et al, 2011	109	37 M, 72 F	58.4	Sestamibi TC	Prospective	pituitary gland, liver, submandibular gland	Clinical suspicion	8	4 pituitary gland, 1 salivary gland, 2 hemangiomas, 1 leg myeloma	Primitive	4 pituitary adenomas, 1 salivary gland adenomas, 2 hemangiomas, 1 myeloma	-	-	-	-	-	-
Gamberini et al, 2011	1	M	55	99-Tc SPECT/TC	Case Report	myelolipoma	-	1	Adrenal gland	Primitive	Myelolipoma	-	surgery	yes	surgical treatment of incidental lesion	-	-
La Cava et al, 2003	47	25 M, 22 F	56.8	I-6_x0001_-iodomethyl-norcholesterol (131I-NP-59 [NORCHOL-131]; CIS SPECT	Retrospective	adrenal gland	Cushing disease	47	Adrenal gland	Primitive	adenoma	-	follow up	no	-	-	-
Albano et al, 2019	368	M	69	18 f choline PET/CT	Retrospective	thyroid	FU in prostate cancer	9	Thyroid	Primitive	n. 3 nodular hyperplasia, n 2 carcinoma, n 2 adenoma, n 1 indeterminate n 1 no FNAB	After prostatectomy	FNAB and cytological examination	Yes	Surgery (carcinoma) or follow up (hyperplasia and adenomas)	-	Average SUVmax=9.6 and 4.5 in 2 different malignant lesions, while average SUVmean was 5.3 and 2.9, respectively. In benign lesions, average SUVmax and SUVmean were 4.9 and 3.2. In the indeterminate lesion, SUVmax and SUVmeand were 5 and 3, respectively.
Takesh and Adams, 2013	1	M	78	18 f choline pet	Case Report	thymic carcinoma	FU in prostate cancer	1	Thymus	Primitive	Thymic carcinoma	-	-	-	-	-	-
Ciappuccini et al, 2018	1	M	65	18 f choline pet	Case Report	papillary thyroid carcinoma	FU in prostate cancer	1	Thyroid	Primitive	Papillary carcinoma	-	biopsy	yes	surgical treatment	2	SUVmax=4.1
De Leiris et al, 2018	1	M	80	18 f choline pet	Case Report	large B-cell lymphoma	FU in prostate cancer	1	Multiple Lymph nodes	Primitive	B-cell lymphoma	-	F-FDG and a biopsy	-	-	-	-
Florimonte et al, 2016	1	M	67	18 f choline pet	Case Report	ischiatic solitary plasmocytoma	FU in prostate cancer	1	Right ischium	Primitive	Solitary plasmacytoma	8 years after prostatectomy	CT, biopsy	-	-	-	-
Cuppari et al, 2018	1	M	65	18 f choline pet	Case Report	salivary gland	FU in prostate cancer	1	Left masseter muscle	Primitive	ectopic salivary gland	10 months after prostatectomy	biopsy	-	-	-	SUVmax=7.21
Tuscano et al, 2014	1	M	66	18 f choline pet	Case Report	high grade (G3) mucinous colon carcinoma	FU in prostate cancer	1	Sigmoid colon	Primitive	mucinous carcinoma	1 year after prostatectomy	endoscopy biopsy	yes	surgical removal	-	SUVmax=12
Hugentobler et al, 2017	1	M	67	18 f choline pet	Case Report	breast cancer	FU in prostate cancer	1	Breast	Primitive	Malignant breast cancer	4 years	18-f fdg pet	-	-	-	-
Malamitsi et al, 2017	1	M	84	18 f choline pet	Case Report	acoustic neurinoma	FU in prostate cancer	2	Bone and brain	Mtx (bone) and primitive (brain)	Prostate adenocarcinoma mtx and acoustic neuroma		MRI	yes	gamma knife surgery	-	SUVmax=3.8
Bagni et al, 2015	1	M	74	18 f choline PET/CT	Case Report	colorectal cancer	FU in prostate cancer	2	Rectum, Bladder	Primitive (rectum) and Mtx (bladder)	Colorectal cancer	No surgery	Biopsy	-	-	-	SUVmax=7.2
Burgers et al, 2018	1	F	80	18 f choline pet	Case Report	dorsaly right shoulder	Suspicion of primary hyperparathyroidism	1	Right shoulder	Primitive	Melanoma	-	-	-	-	-	SUVmax=3,26 (early) and 1.01 (late)
Treglia G et al, 2014	1	M	66	18 f choline pet	Case Report	thyroid	FU in prostate cancer	1	Thyroid	Primitive	adenoma	1 year after prostatectomy	FNAB and cytological examination	Yes	surgery	-	SUVmax=8
Maffione et al, 2016	1	M	67	18 f choline pet	Case Report	pituitary macroadenoma	FU in prostate cancer	1	Pituitary gland	Primitive	non-functioning macroadenoma	After prostatectomy	MR / hormonal profile	-	-	0.5	SUVmax=6,6
Cimitan et al, 2013	1	M	62	18 f choline pet	Case Report	leydig cell tumor - testis	FU in prostate cancer	1	Right testis	Primitive	leydig cell tumor	After prostatectomy	orchiectomy	yes	surgery	-	-
Treglia et al, 2015	1	M	55	18 f choline pet	Case Report	left tonsil - squamous cell carcinoma	FU in prostate cancer	1	Left tonsil	Primitive	squamous cell carcinoma	No surgery	biopsy	-	-	-	SUVmax=3.1
Vadrucci et al, 2016	1	M	79	18 f choline pet	Case Report	right breast	FU in prostate cancer	2	Left pelvis, right breast	Mtx (pelvis) and primitive (breast)	prostate adenocarcinoma mtx (pelvis) and infiltrating ductal carcinoma (breast)	-	biopsy	yes	surgery	0.5	-
Lalire et al, 2016	1	M	70	18 f choline pet	Case Report	thyroid	FU in prostate cancer	1	Thyroid	Primitive	Papillary carcinoma	-	FNAB and cytological examination	yes	surgery	-	-
Calabria et al, 2013	1	M	65	18 f choline pet	Case Report	colon	FU in prostate cancer	1	Sigmoid colon	Primitive	Colorectal cancer	-	biopsy	-	-	-	SUVmax=11
Eccles et al, 2013	1	M	63	18 f choline pet	Case Report	thyroid	FU in prostate cancer	1	Thyroid	Primitive	B-cell lymphoma	-	ultrasound, FNA citology	yes	chemotherapy, radiotherapy	-	-
Treglia et al, 2013	1	M	68	18 f choline pet	Case Report	pulmonary NET	FU in prostate cancer	1	Lung	Primitive	Pulmonary NET	No surgery	CT guided biopsy	yes	surgery	-	SUVmax=2.7
Aziz et al, 2015	1	M	58	18 f choline pet	Case Report	thyroid	FU in prostate cancer	1	Thyroid	Primitive	adenoma	After prostatectomy	biopsy	yes	surgery	-	-
Imperiale et al, 2013	1	M	79	18 f choline pet	Case Report	adrenocortical adenoma	FU in prostate cancer	1	Kidney	Primitive	adrenocortical adenoma	-	percutaneous biopsy	-	-	-	SUVmax=5
Paudel et al, 2019	1	M	55	18 f choline pet	Case Report	brain - plasma cell neoplasm	Brain mass	1	Brain	Primitive	Plasma cell neoplasm	-	FNA biopsy	-	-	-	SUVmax=9.4
Goineau et al, 2015	1	M	72	18 f choline pet	Case Report	lymphnode - Hodgkin lymphoma	FU in prostate cancer	1	Lymph node	Primitive	Hodgkin lymphoma	-	-	-	-	-	-
Albano et al, 2018	1	M	70	18 f choline pet and 18 FDG PET/CT	Case Report	pituitary adenoma	FU in prostate and lung cancer	1	Pituitary gland	Primitive	non-functioning macroadenoma	After surgery for lung and prostate cancer	MRI	-	-	-	SUVmax=5.3
Paone et al, 2013	1	M	64	18 f choline pet	Case Report	thyroid Hürthle cell adenoma	FU in prostate cancer	1	Thyroid	Primitive	Hürthle cell adenoma	-	ultrasonography, FNAB, lobectomy	yes	surgery	-	-
Agrawal et al, 2015	1	M	73	18 f choline pet	Case Report	S2 to S4 sacral nerve roots - neruofibroma	FU in prostate cancer	1	sacral nerve roots	Primitive	Neurofibroma	No surgery	MRI	-	-	-	-
Parekh et al, 2017	1	M	69	18 f choline pet	Case Report	bladder	FU in prostate cancer	1	Bladder	Primitive	Papillary carcinoma	No surgery	biopsy	yes	follow up	-	-
Jozanovic et al, 2022	1	F	75	18 f choline pet	Case Report	parathyroid adenoma - breast cancer	FU in breast cancer	2	Adrenal gland	Primitive	Adenoma	-	biopsy	yes	surgery	-	-
Freesmeyer et al, 2014	1	M	71	18 f choline pet	Case Report	posteriorly to the distal tibia and anteriorly to the Achilles tendon - schwannoma	FU in prostate cancer	1	Leg	Primitive	Peripheric schwannoma	2 years after prostatectomy	ultrasound, biopsy	-	-	-	-
Cegla et al, 2022	1345	M	-	18 f choline pet	Retrospective	lung, colon, esophagus, bladder, testicle	FU in prostate cancer	26	13 lung, 5 hematologic neoplasms, esophagus, pleura, testis, kidney, bladder, colon, skin	Primitive	Lung adenocarcinoma, lung neuroendocrine cancer, chronic lymphocytic leukemia, Hodgkin lymphoma, follicular lymphoma, multiple myeloma, esophageal carcinoma, mesothelioma, testicular cancer, renal cancer, bladder cancer, colorectal cancer, skin non-keratinizing squamous cell carcinoma	-	-	-	-	-	-
Mangili et al, 2019	1	M	58	18 f choline pet	Case Report	laryngeal squamous cell carcinoma	FU in prostate cancer	1	Larynx	Primitive	squamous cell carcinoma	No surgery	-	-	-	-	-
Sollini et al, 2016	7	M	76	18 f choline pet	Retrospective	lung, colon, melanoma	FU in prostate cancer	7	5 lung, 1 lymph node, 1 rectum	Primitive	5 NSCLC, 1 melanoma, 1 colorectal cancer	-	-	-	-	-	-
Dondi et al, 2020	1	M	73	18 f choline pet	Case Report	neurinoma	FU in prostate cancer	2	Back, Brain	Primitive	Neuroma	No surgery	MRI	-	-	-	-
Bertagna et al, 2014	1	M	75	11 C choline PET/CT	Case Report	esophageal squamous cell carcinoma	FU in prostate cancer	1	Esophagus	Primitive	Mildly differentiated squamous cell carcinoma	After prostatectomy	Surgery	Yes	Surgery	-	-
Bertagna et al, 2013	1	M	75	11 C choline PET/CT	Case Report	frontal lobe meningioma	FU in prostate cancer	1	Brain	Primitive	Meningioma	No surgery	-	-	-	-	-
Mapelli P et al, 2012	1	M	72	11 C choline pet	Case Report	parathyroid adenoma	FU in prostate cancer	1	Parathyroid	Primitive	Adenoma	No surgery	ultrasound, scintigraphy, henithyroidectomy	yes	surgery	-	-
Ouattara et al, 2017	1	M	65	11 C choline pet	Case Report	papillary thyroid carcinoma	FU in prostate cancer	1	Thyroid	Primitive	Papillary carcinoma	3 years after prostatectomy	FNAB and cytological examination, thyroidectomy	yes	surgery	-	-
Garzon et al, 2014	1	M	73	11 C choline pet	Case Report	inguinal lymphnode - large b-cell lymphoma	FU in prostate cancer	1	Inguinal lymph node	Primitive	B-cell lymphoma	No surgery	resection	yes	Surgery	-	SUVmax=6.0
Fallanca et al, 2011	1	M	68	11 C choline pet	Case Report	thymoma	FU in prostate cancer	1	Thymus	Primitive	Thymoma	After prostatectomy	biopsy, hormonal therapy, surgical excision	yes	hormonal therapy and surgery	0.33	-
Ambrosini et al, 2006	1	M	72	11 C choline pet	Case Report	ilium - plasmocytoma	FU in prostate cancer	1	Left Ilium	Primitive	Solitary plasmacytoma	4 yrs after prostatectomy for cancer	Radiation therapy	Yes	Radiation therapy	-	-
Sasikumar et al, 2017	1	M	74	68Ga PSMA-PET/CT	Case Report	stomach	FU in prostate cancer	1	Stomach	Primitive	Gastrointestinal stromal tumor	-	surgery	yes	surgery	-	-
Ciappuccini et al, 2019	1	M	66	68Ga PSMA-PET/CT	Case Report	medullary thyroid cancer	High PSA	1	Thyroid	Primitive	Thyroid cancer	-	Surgery	yes	surgery	-	-
Demirkol et al, 2017	1	M	72	68Ga PSMA-PET/CT	Case Report	primary pancreatic cancer	High PSA	1	Pancreas	Primitive	Neuroendocrine tumor	-	surgery	-	-	-	-
Leondi et al, 2005	1	F	57	In-111 pentetreotide Scintigraphy	Case Report	Meningioma	hyperthyroid ophthalmopathy	3	Periorbital tissue, thyroid, brain	Primitive (brain)	meningioma (brain)	-	-	-	-	-	-
Mannelli et al, 2017	1	F	54	In-111 pentetreotide Scintigraphy	Case Report	Medullary thyroid cancer	Characterization of Hepatic lesions	1	Thyroid	Primitive	Medullary thyroid cancer	Before surgery fot hepatocarcinoma	-	-	-	-	-
Villa et al, 2003	1	F	38	In-111 pentetreotide Scintigraphy	Case Report	Thyroid follicular cancer	FU for lung cancer	1	Thyroid	Primitive	Follicular cancer	Before surgery for lung carcinoma	Surgery	Yes	Total thyroidectomy	-	-
Punch et al, 2006	1	F	63	67 Gallium Scintigraphy	Case Report	Invasive ductal carcinoma	Occult infectious foci	1	Breast	Primitive	Invasive ductal carcinoma	No surgery	Biopsy	-	-	-	-
Hirano et al, 1993	1	F	43	67 Gallium Scintigraphy	Case Report	Meningioma	FU for neck tumor	1	Brain	Primitive	Meningioma	Before surgery for neck tumour	Surgery	Yes	Surgery	-	-
Al-Hakami et al, 2011	38	-	-	whole-body FDG-PET/CT	Retrospective	5 thyroid, 2 parotid, and 1 cervical lymph node	-	8	5 thyroid, 2 parotid, and 1 cervical lymph node	Primitive	-	-	-	-	-	-	5 significantly high SUV
Wan et al, 2019	239	82 F, 177 M	45	whole-body FDG-PET/CT	Prospective	7 lungs, 6 head and neck region, 5 colon, 3 pelvis, and 1 adrenal glands, bone, esophagus, inguinal area, kidney, liver, mediastinum, prostate gland, rectum, and stomach, respectively	Psoriasis	31	7 lungs, 6 head and neck region, 5 colon, 3 pelvis, and 1 adrenal glands, bone, esophagus, inguinal area, kidney, liver, mediastinum, prostate gland, rectum, and stomach	Primitive	6 malignancies (palate adenocarcinoma, uterine leyomiosarcoma, GIST, inguinal lymphoma, papillary thyroid carcinoma, lung adenocarcinoma), 25 benign lesions	-	-	-	-	-	-
Zhai et al, 2010	3600	2132 M, 1448 F	-	whole-body FDG-PET/CT	Population study	-	Study	115	Thyroid	Primitive	Thyroid carcinoma	-	20 surgery, 76 fine-needle aspiration	yes	Surgery	-	-
Targe et al, 2015	3	F	47,41,64	whole-body FDG-PET/CT	Case series	thyroid	FU in cancer patients	3	Thyroid	Primitive	1 papillary thyroid carcinoma, 1 benign colloid goiter, 1 benign follicular cells	-	fine-needle aspiration	yes	_	-	-
Panareo et al, 2015	3675	27 F, 3 M	43	whole-body FDG-PET/CT	Retrospective	breast	-	19	Breast	Primitive	-	-	10 USMB, 1 MR-guided biopsy, 8 were not further investigated	yes	-	-	Seven lesions showed a SUVmax >2.5, while the remaining 15 a SUVmax <2.5
Makis et al, 2017	3122	M	-	whole-body FDG-PET/CT	Retrospective	prostate gland	-	4	Prostate	Primitive	Adenocarcinoma	-	biopsy	yes	-	-	reported
Kang et al, 2003	15	14 F, 1 M	47,51,65,71,43,58,50,71,54, 48,64,38, 47, 54, 44	whole-body FDG-PET/CT	Case series	thyroid	-	29	Thyroid	Primitive	4 papillary thyroid cancer, 3 follicular adenoma, 1 follicular neoplasm, 7 adenomatous goiters	-	fine-needle aspiration	yes	-	-	16.5
Marko et al, 2020	84	47 F, 37 M	61.4	whole-body FDG-PET/CT	Retrospective	prostate gland, colon	Suspicion uveal melanoma	2	Prostate, colon	Primitive	Prostatic adenocarcinoma, colorectal cancer	-	-	yes			-
Mihatsch et al, 2021	1	F	54	whole-body FDG-PET/CT	Case Report	breast, thyroid	Staging Hodgkin lymphoma	1	Neck, breast	Mtx	Breast cancer	-	FNAB	yes	chemotherapy	-	SUVmax=14.4
Makis et al, 2015	7252	-	-	whole-body FDG-PET/CT	Retrospective	parotid	FU in different malignancies	25	Parotid	Primitive	24 adenomas, 1 carcinoma	-	biopsy	no	PET/TC and periodical physical examination	-	6,6 benign group, 7,4 malign group
Chan et al, 2022	498	359 F, 139 M	54.5	whole-body FDG-PET/CT	Retrospective	thyroid	Screening before living liver transplant	8	Thyroid	Primitive	4 papillary thyroid cancer	-	biopsy	yes	surgery	-	3.1
Cohen et al, 2009	1	M	73	whole-body FDG-PET/CT	Case Report	thyroid	FU in colon cancer	1	Thyroid	Primitive	Medullary thyroid cancer	After colon resection	fine-needle aspiration	yes	Thyroidectomy	-	-
Baldane et al, 2015	1	M	35	whole-body FDG-PET/CT	Case Report	adrenal	-	1	Adrenal gland	Primitive	Adrenal gland tumor	-	surgery	yes	-	-	-
Bertagna et al, 2015	42927	/	-	whole-body FDG-PET/CT	Retrospective	breast	FU in non breast cancer	79	Breast	33 Primitive, 2 Mtx	12 infiltrating ductal carcinoma, 5 ductal carcinoma, 4 lobular carcinoma, 2 ductal carcinoma in situ, 9 fibroadenomas, 1 benign lesion not better specified, 2 metastases from the primary tumour under investigation	-	biopsy	yes	-	-	SUVmax 1.2 ± 1
Seo et al, 2015	1342	867 M, 475 F	56.5	whole-body FDG-PET/CT	Retrospective	parotid	FU in head/neck malignancies	28	Parathyroid	8 primitive, 8 mtx, 8 non confirmed lesions	Mtx from primary head and neck malignancy, 4 pleomorphic adenomas, 2 Warthin's tumours, 1 benign intraparotid lymph node, 1 granulomatous lesion	-	-	-	-	-	SUV max of malignant lesions 7, of benign lesions 3,3
Young et al, 2017 (1)	45 (colonoscopy group)	8 M, 37 F	63.8	whole-body FDG-PET/CT	Retrospective	colon	FU in melanoma	45	Colon	Primitive	Colorectal cancer	-	colonscopy	yes	-	-	-
Young et al, 2017 (2)	36 (Not colonoscopy group)	9 M, 27 F	62.2	whole-body FDG-PET/CT	Retrospective	colon	FU in melanoma	36	Colon	Primitive	Colorectal cancer	-	-	-	-	-	-
Cheen Hoe et al, 2014	1	F	41	whole-body FDG-PET/CT	Case Report	thyroid	FU in breast cancer	1	Thyroid	Primitive	Follicular carcinoma	after mastectomy	surgery	yes	surgery	-	SUV=3,4
Bosch-Barrera et al, 2009	1	M	47	whole-body FDG-PET/CT	Case Report	thyroid	Manible litic lesion	1	Thyroid	Primitive	Papillary carcinoma	-	fine-needle aspiration	yes	surgery	-	SUV=8
Mullangi et al, 2021	1	M	70	68Ga-DOTATATE	Case Report	tonsillar lesion	follow up in metastatic NET	2	Neck	primitive	squamous cell carcinoma		biopsy	yes	surgery		SUV 7,3,1
Liu et al, 2020	1	F	41	68Ga-DOTATATE PET/CT	Case report	pelvic	NET follow-up	1	Pelvis	primitive	uterine leiomyoma		surgery	yes	surgery		suv 5
Inanir et al, 2019	1	M	/	68Ga-PSMA PET/CT	Case report	retroperitoneal liposarcoma	Prostate cancer staging	1	Retroperitoneal	primitive	liposarcoma	/	/	/	/		/
Alcin et al, 2019	1	M	77	68Ga-PSMA PET/CT	Case report	vestibular schwannoma	Prostate cancer staging	1	cerebellopontine angle	primitive	scwhannoma	/	surgery	yes	/
Plouznikoff et al, 2019	1	M	67	68Ga-PSMA PET/CT	Case Report	left internal obturator muscle	follow up in ductal prostatic adenocarcinoma	1	left internal obturator muscle	primitive	Undifferentiated stromal sarcoma	/	trucut biopsy	yes	radiotherapy	/	/
Pfob et al, 2019	1	M	/	68Ga-PSMA PET/CT	Case Report	parathyroid gland	follow up in prostatic adenocarcinoma	1	parathyroid gland	primitive	parathyroid gland adenoma	/	surgery	yes	surgery	/	/
Militano et al, 2018	1	M	74	68Ga-PSMA PET/CT	Case report	liposarcoma	follow-up in patient underwent prostatectomy	1	liposarcoma of left quadriceps	primitive	G3 pleomorphic liposarcoma of the left quadriceps.		biopsy	yes	surgery	/	suv 13
Vaz et al, 2018	1	M	74	68Ga-PSMA PET/CT	Case Report	GIST	prostate cancer staging	1	gastric fundus	primitive	low-grade gastroIntestinal stromal tumor (GIST),		gastroscopy	yes	microbiopsy	/	SUV 12
Malik et al, 2018	1	M	76	68Ga-PSMA PET/CT	Case Report	liposarcoma	elevate PSA	1	left muscle sartorius	primitive	well differentiated liposarcoma	/	biopsy	yes	biopsy	/	/
Farolfi et al, 2018	1	M	52	68Ga-PSMA PET/CT	Case Report	thymic carcinoma	follow-up in patient underwent prostatectomy	1	upper anterior mediastinum	primitive	basaloid thymic carcinoma	/	laparascopic surgery	yes	radiotherapy	/	Suv max3,6
Singh et al, 2018	1	M	69	68Ga-PSMA PET/CT	Case report	pheochromocytoma	follow-up in patient underwent prostatectomy	1	left suprarenal	primitive	pheochromocytoma	/	adrenalectomy	yes	surgery	/	SUV 15,2
Krishnaraju et al, 2018	1	M	71	68Ga-PSMA PET/CT	Case Report	thymoma	follow up in prostatic adenocarcinoma	1	mediastinum	primitive	Thymoma B2	/	CT guided biopsy	yes	surgery	/	SUV 24,5
Dias et al, 2017	1	M	73	68Ga-PSMA PET/CT	Case report	schwannoma L4	Prostate cancer staging	1	right side nerve root of L4	primitive	schwannoma	/	/	no	/	/	/
Patel et al, 2017	1	M	66	68Ga-PSMA PET/CT	Case report	liver and right external iliac lymph nodes	follow up in prostatic adenocarcinoma	1	primary hepatic lesion	Primitive	HCC	/	CT guided biopsy	yes	surgery	/	SUV max 9.1-11-2
Lawhn-Heath et al, 2017	1	M	71	68Ga-PSMA PET/CT	Case Report	right tongue base	follow up in prostatic adenocarcinoma	1	righ tongue base	primitive	squamous cell carcinoma of unknown primary	/	/	/	/	/	SUVmax 7.9
Bilgin et al, 2016	1	M	67	68Ga-PSMA PET/CT	Case Report	left orbitofrontal region	follow-up in prostatectomy	1	left orbitofrontal region	Primitive	meningioma	/	MRI follow up	no	/	0.16	SUV max 3.1
Chan et al, 2016	1	F	31	68Ga-DOTATATE PET/CT	Case Report	righ superior cerebellar lesion	follow up in appendiceal carcinoid	1	righ superior cerebellar lesion	Primitive	Medulloblastoma		surgery	yes	surgery	/	/
Lasocki et al, 2016	1	F	45	A Gallium-68 DOTA-octreotate CT/PET	Case Report	left cerebellar hemisphere near to the vermis	follow up in breast cancer	1	left cerebellar hemisphere near to the vermis	Primitive	hemangioblastoma in VHL	/	surgery	yes	surgery	/	/
Maffei et al, 2011	1	M	48	whole-body FDG-PET/CT	Case report	pituitary uptake	follow up in papillary thyroid carcinoma	1	non functioning pituitary adenoma	Primitive	non functioning pituitary adenoma	follow up	surgery	yes	surgery	1	SUV max 41.4
Cleary et al, 2016	22	F, M	13, 9	68Ga-DOTATATE PET-CT	Case series	Meningioma	follow up NET	1	cranial and spinal	primitive	meningiomas	follow up	/	/	/	/	/
Albano et al, 2022	38	20 F, 18 M	66	68Ga-DOTATOC	Case series	Meningioma	follow up NET	1	meningiomas	Primitive	Meningioma	surgery	/	/	surgery	/	Mean SUVmax 16.5
								611
